# Supplementary material for: Synergistic effects through targeting the PI3K and IGFR pathways in treating lung cancer carrying activation alterations along the PI3K pathway
Source: Transl Oncol. 2026 Apr 3;67:102753. doi: 10.1016/j.tranon.2026.102753 (PMC13085011; doi:10.1016/j.tranon.2026.102753)
Supplement: Supplementary file 3 [file mmc3.xlsx]

## Sheet: Day 3 Alpelisib_versus_Control
pathway	padj	NES
HALLMARK_TNFA_SIGNALING_VIA_NFKB	0.0560538	2.0157
HALLMARK_INFLAMMATORY_RESPONSE	0.135135	1.4686
HALLMARK_KRAS_SIGNALING_UP	0.281294	1.3671
HALLMARK_ALLOGRAFT_REJECTION	0.29824	1.36184
HALLMARK_COMPLEMENT	0.324675	1.32506
HALLMARK_KRAS_SIGNALING_DN	0.358355	1.30573
HALLMARK_TGF_BETA_SIGNALING	0.392465	1.29716
HALLMARK_APOPTOSIS	0.358355	1.29352
HALLMARK_PI3K_AKT_MTOR_SIGNALING	0.377155	1.2808
HALLMARK_HEDGEHOG_SIGNALING	0.479042	1.22938
HALLMARK_IL2_STAT5_SIGNALING	0.446364	1.20358
HALLMARK_INTERFERON_GAMMA_RESPONSE	0.446364	1.19402
HALLMARK_XENOBIOTIC_METABOLISM	0.455408	1.1935
HALLMARK_PROTEIN_SECRETION	0.455408	1.18675
HALLMARK_ESTROGEN_RESPONSE_EARLY	0.479042	1.14561
HALLMARK_HEME_METABOLISM	0.505051	1.12472
HALLMARK_MYOGENESIS	0.574919	1.10296
HALLMARK_ESTROGEN_RESPONSE_LATE	0.648148	1.04987
HALLMARK_COAGULATION	0.768724	1.00719
HALLMARK_UNFOLDED_PROTEIN_RESPONSE	0.892116	0.956761
HALLMARK_CHOLESTEROL_HOMEOSTASIS	0.916879	0.94098
HALLMARK_MTORC1_SIGNALING	0.98717	0.914238
HALLMARK_UV_RESPONSE_DN	0.982439	0.911322
HALLMARK_UV_RESPONSE_UP	0.982439	0.910258								Day 3 Ceritinib_versus_Day 3 Control PBS
HALLMARK_HYPOXIA	0.98717	0.90459
HALLMARK_IL6_JAK_STAT3_SIGNALING	0.982439	0.876434
HALLMARK_ANDROGEN_RESPONSE	1	0.832197
HALLMARK_PEROXISOME	1	0.71551
HALLMARK_INTERFERON_ALPHA_RESPONSE	1	0.690629
HALLMARK_OXIDATIVE_PHOSPHORYLATION	1	0.337246
HALLMARK_MITOTIC_SPINDLE	1	-0.469965
HALLMARK_DNA_REPAIR	1	-0.573637
HALLMARK_REACTIVE_OXYGEN_SPECIES_PATHWAY	1	-0.574679
HALLMARK_FATTY_ACID_METABOLISM	1	-0.678011
HALLMARK_P53_PATHWAY	1	-0.724744
HALLMARK_WNT_BETA_CATENIN_SIGNALING	1	-0.74068
HALLMARK_NOTCH_SIGNALING	1	-0.769932
HALLMARK_ADIPOGENESIS	1	-0.783193
HALLMARK_GLYCOLYSIS	1	-0.853434
HALLMARK_EPITHELIAL_MESENCHYMAL_TRANSITION	1	-0.873951
HALLMARK_MYC_TARGETS_V1	0.768724	-1.00072
HALLMARK_APICAL_SURFACE	0.768724	-1.01581
HALLMARK_BILE_ACID_METABOLISM	0.76709	-1.02492
HALLMARK_PANCREAS_BETA_CELLS	0.756972	-1.09472
HALLMARK_APICAL_JUNCTION	0.479042	-1.1646
HALLMARK_SPERMATOGENESIS	0.479812	-1.16468
HALLMARK_G2M_CHECKPOINT	0.358355	-1.24999
HALLMARK_E2F_TARGETS	0.0560538	-1.58998
HALLMARK_ANGIOGENESIS	0.135135	-1.68817
HALLMARK_MYC_TARGETS_V2	0.0644745	-1.81864

## Sheet: Day 3 Ceritinib_versus_Control
pathway	padj	NES
HALLMARK_INTERFERON_GAMMA_RESPONSE	0.45191	1.25448
HALLMARK_FATTY_ACID_METABOLISM	0.45191	1.24996
HALLMARK_KRAS_SIGNALING_UP	0.581095	1.14353
HALLMARK_ALLOGRAFT_REJECTION	0.604923	1.1286
HALLMARK_XENOBIOTIC_METABOLISM	0.709379	1.04749
HALLMARK_MYC_TARGETS_V1	0.709379	1.03808
HALLMARK_OXIDATIVE_PHOSPHORYLATION	0.709379	1.03652
HALLMARK_MTORC1_SIGNALING	0.709379	1.02338
HALLMARK_E2F_TARGETS	0.709379	1.01335
HALLMARK_COMPLEMENT	0.741325	1.00907
HALLMARK_PI3K_AKT_MTOR_SIGNALING	0.741325	1.00308
HALLMARK_IL6_JAK_STAT3_SIGNALING	0.772849	0.975793
HALLMARK_INTERFERON_ALPHA_RESPONSE	0.826446	0.960126
HALLMARK_CHOLESTEROL_HOMEOSTASIS	0.925963	0.890822
HALLMARK_HEME_METABOLISM	1	0.788747
HALLMARK_G2M_CHECKPOINT	1	0.775195
HALLMARK_PROTEIN_SECRETION	1	0.748797
HALLMARK_REACTIVE_OXYGEN_SPECIES_PATHWAY	1	0.745476
HALLMARK_PANCREAS_BETA_CELLS	1	0.704414
HALLMARK_DNA_REPAIR	1	0.661635
HALLMARK_UNFOLDED_PROTEIN_RESPONSE	1	-0.464034
HALLMARK_ADIPOGENESIS	1	-0.490032
HALLMARK_MYC_TARGETS_V2	1	-0.521381
HALLMARK_MITOTIC_SPINDLE	1	-0.665021
HALLMARK_TNFA_SIGNALING_VIA_NFKB	1	-0.761401
HALLMARK_APOPTOSIS	1	-0.782775
HALLMARK_GLYCOLYSIS	1	-0.836729
HALLMARK_SPERMATOGENESIS	0.925963	-0.875785
HALLMARK_ANDROGEN_RESPONSE	0.925963	-0.892714
HALLMARK_INFLAMMATORY_RESPONSE	0.844979	-0.937678
HALLMARK_P53_PATHWAY	0.826446	-0.963147
HALLMARK_HEDGEHOG_SIGNALING	0.709779	-1.04898
HALLMARK_KRAS_SIGNALING_DN	0.709379	-1.05128
HALLMARK_IL2_STAT5_SIGNALING	0.709379	-1.07557
HALLMARK_COAGULATION	0.709379	-1.09696
HALLMARK_ESTROGEN_RESPONSE_LATE	0.653704	-1.11822
HALLMARK_MYOGENESIS	0.581095	-1.18025
HALLMARK_ANGIOGENESIS	0.653704	-1.20396
HALLMARK_UV_RESPONSE_UP	0.56389	-1.22185
HALLMARK_UV_RESPONSE_DN	0.56389	-1.2327
HALLMARK_APICAL_SURFACE	0.581095	-1.25661
HALLMARK_BILE_ACID_METABOLISM	0.557325	-1.27973
HALLMARK_APICAL_JUNCTION	0.45191	-1.2914
HALLMARK_TGF_BETA_SIGNALING	0.56389	-1.3086
HALLMARK_EPITHELIAL_MESENCHYMAL_TRANSITION	0.406504	-1.35483
HALLMARK_NOTCH_SIGNALING	0.557325	-1.37382
HALLMARK_ESTROGEN_RESPONSE_EARLY	0.101764	-1.48395
HALLMARK_PEROXISOME	0.220588	-1.55399
HALLMARK_HYPOXIA	0.101764	-1.56887
HALLMARK_WNT_BETA_CATENIN_SIGNALING	0.220588	-1.64407

## Sheet: Day 3 Combination_vs_Control
pathway	padj	NES
HALLMARK_KRAS_SIGNALING_DN	0.015006	1.87077
HALLMARK_BILE_ACID_METABOLISM	0.24885	1.26786
HALLMARK_ESTROGEN_RESPONSE_EARLY	0.24885	1.2003
HALLMARK_ESTROGEN_RESPONSE_LATE	0.25	1.19196
HALLMARK_ALLOGRAFT_REJECTION	0.586354	1.05362
HALLMARK_XENOBIOTIC_METABOLISM	0.791621	0.974955
HALLMARK_PROTEIN_SECRETION	0.81296	0.931702
HALLMARK_SPERMATOGENESIS	0.81296	0.928938
HALLMARK_ANDROGEN_RESPONSE	1	0.795609
HALLMARK_INTERFERON_ALPHA_RESPONSE	1	0.78471
HALLMARK_PI3K_AKT_MTOR_SIGNALING	1	0.72641
HALLMARK_HEME_METABOLISM	1	0.721613
HALLMARK_G2M_CHECKPOINT	1	0.620141
HALLMARK_E2F_TARGETS	1	0.567737
HALLMARK_PEROXISOME	1	0.479186
HALLMARK_MTORC1_SIGNALING	1	-0.467321
HALLMARK_UNFOLDED_PROTEIN_RESPONSE	1	-0.61371
HALLMARK_UV_RESPONSE_DN	1	-0.766942
HALLMARK_MYC_TARGETS_V1	1	-0.795428
HALLMARK_NOTCH_SIGNALING	0.95497	-0.822414
HALLMARK_HEDGEHOG_SIGNALING	0.95497	-0.825615
HALLMARK_MITOTIC_SPINDLE	1	-0.828296
HALLMARK_CHOLESTEROL_HOMEOSTASIS	0.95497	-0.848097
HALLMARK_PANCREAS_BETA_CELLS	0.793378	-0.940658
HALLMARK_INTERFERON_GAMMA_RESPONSE	0.685778	-0.999051
HALLMARK_FATTY_ACID_METABOLISM	0.5214	-1.06408
HALLMARK_APOPTOSIS	0.393908	-1.11754
HALLMARK_COAGULATION	0.294161	-1.20575
HALLMARK_APICAL_SURFACE	0.379337	-1.22997
HALLMARK_DNA_REPAIR	0.24885	-1.23058
HALLMARK_GLYCOLYSIS	0.238368	-1.25626
HALLMARK_WNT_BETA_CATENIN_SIGNALING	0.294161	-1.29297
HALLMARK_KRAS_SIGNALING_UP	0.187166	-1.2947
HALLMARK_COMPLEMENT	0.18622	-1.30324
HALLMARK_MYC_TARGETS_V2	0.24885	-1.31054
HALLMARK_ADIPOGENESIS	0.165441	-1.31465
HALLMARK_OXIDATIVE_PHOSPHORYLATION	0.165441	-1.32217
HALLMARK_TGF_BETA_SIGNALING	0.228027	-1.35503
HALLMARK_P53_PATHWAY	0.0859254	-1.45762
HALLMARK_UV_RESPONSE_UP	0.108225	-1.46891
HALLMARK_REACTIVE_OXYGEN_SPECIES_PATHWAY	0.165441	-1.46976
HALLMARK_MYOGENESIS	0.0505051	-1.50738
HALLMARK_IL2_STAT5_SIGNALING	0.0231054	-1.59376
HALLMARK_HYPOXIA	0.015006	-1.64436
HALLMARK_ANGIOGENESIS	0.056926	-1.69938
HALLMARK_APICAL_JUNCTION	0.015006	-1.71056
HALLMARK_INFLAMMATORY_RESPONSE	0.015006	-1.80809
HALLMARK_IL6_JAK_STAT3_SIGNALING	0.015006	-1.92431
HALLMARK_EPITHELIAL_MESENCHYMAL_TRANSITION	0.015006	-2.05255
HALLMARK_TNFA_SIGNALING_VIA_NFKB	0.015006	-2.06821

## Sheet: End Alpelisib_vs_Day 3 Alpelisi
pathway	padj	NES
HALLMARK_PANCREAS_BETA_CELLS	0.10101	1.7798
HALLMARK_MYC_TARGETS_V2	0.149343	1.5814
HALLMARK_IL6_JAK_STAT3_SIGNALING	0.26738	1.41207
HALLMARK_COMPLEMENT	0.443191	1.1932
HALLMARK_TNFA_SIGNALING_VIA_NFKB	0.443191	1.17174
HALLMARK_ANGIOGENESIS	0.636729	1.12332
HALLMARK_E2F_TARGETS	0.536398	1.11885
HALLMARK_KRAS_SIGNALING_UP	0.636729	1.0524
HALLMARK_INFLAMMATORY_RESPONSE	0.636729	1.04749
HALLMARK_MITOTIC_SPINDLE	0.687743	1.0036
HALLMARK_UV_RESPONSE_DN	0.728667	0.972322
HALLMARK_G2M_CHECKPOINT	0.852947	0.900895
HALLMARK_INTERFERON_GAMMA_RESPONSE	0.987555	0.78965
HALLMARK_PROTEIN_SECRETION	0.968542	0.789097
HALLMARK_MYC_TARGETS_V1	1	0.668748
HALLMARK_REACTIVE_OXYGEN_SPECIES_PATHWAY	1	0.612184
HALLMARK_INTERFERON_ALPHA_RESPONSE	1	-0.659461
HALLMARK_FATTY_ACID_METABOLISM	0.97142	-0.775778
HALLMARK_DNA_REPAIR	0.968542	-0.79478
HALLMARK_UNFOLDED_PROTEIN_RESPONSE	0.968542	-0.798623
HALLMARK_SPERMATOGENESIS	0.843142	-0.878158
HALLMARK_BILE_ACID_METABOLISM	0.842867	-0.901089
HALLMARK_PI3K_AKT_MTOR_SIGNALING	0.842867	-0.90594
HALLMARK_P53_PATHWAY	0.842867	-0.917187
HALLMARK_PEROXISOME	0.767258	-0.942216
HALLMARK_HEME_METABOLISM	0.767258	-0.954053
HALLMARK_COAGULATION	0.726435	-0.979564
HALLMARK_TGF_BETA_SIGNALING	0.687743	-1.00067
HALLMARK_APOPTOSIS	0.687743	-1.00201
HALLMARK_IL2_STAT5_SIGNALING	0.687743	-1.01214
HALLMARK_ALLOGRAFT_REJECTION	0.687743	-1.01595
HALLMARK_MTORC1_SIGNALING	0.636729	-1.05298
HALLMARK_ANDROGEN_RESPONSE	0.636729	-1.07764
HALLMARK_OXIDATIVE_PHOSPHORYLATION	0.595113	-1.09468
HALLMARK_UV_RESPONSE_UP	0.595113	-1.10826
HALLMARK_WNT_BETA_CATENIN_SIGNALING	0.595113	-1.12483
HALLMARK_EPITHELIAL_MESENCHYMAL_TRANSITION	0.485437	-1.15553
HALLMARK_XENOBIOTIC_METABOLISM	0.485437	-1.1611
HALLMARK_ADIPOGENESIS	0.443191	-1.17955
HALLMARK_APICAL_JUNCTION	0.443191	-1.21587
HALLMARK_HYPOXIA	0.420027	-1.23273
HALLMARK_CHOLESTEROL_HOMEOSTASIS	0.443191	-1.24226
HALLMARK_GLYCOLYSIS	0.149343	-1.36653
HALLMARK_ESTROGEN_RESPONSE_LATE	0.124808	-1.39456
HALLMARK_MYOGENESIS	0.124808	-1.45318
HALLMARK_HEDGEHOG_SIGNALING	0.26738	-1.5124
HALLMARK_ESTROGEN_RESPONSE_EARLY	0.0963391	-1.57004
HALLMARK_KRAS_SIGNALING_DN	0.0963391	-1.58844
HALLMARK_NOTCH_SIGNALING	0.10101	-1.73169
HALLMARK_APICAL_SURFACE	0.0810373	-1.8698

## Sheet: End Ceritinib_vs_Day 3 Ceritini
pathway	padj	NES
HALLMARK_TNFA_SIGNALING_VIA_NFKB	0.0286041	2.34684
HALLMARK_HYPOXIA	0.0286041	2.00137
HALLMARK_INFLAMMATORY_RESPONSE	0.0323206	1.67181
HALLMARK_APOPTOSIS	0.0342466	1.64219
HALLMARK_UV_RESPONSE_UP	0.0286041	1.6344
HALLMARK_OXIDATIVE_PHOSPHORYLATION	0.0286041	1.63133
HALLMARK_IL2_STAT5_SIGNALING	0.0363901	1.54989
HALLMARK_P53_PATHWAY	0.0323206	1.53484
HALLMARK_EPITHELIAL_MESENCHYMAL_TRANSITION	0.0342466	1.51087
HALLMARK_ALLOGRAFT_REJECTION	0.0363901	1.47491
HALLMARK_KRAS_SIGNALING_UP	0.0625195	1.46365
HALLMARK_PEROXISOME	0.11612	1.44775
HALLMARK_DNA_REPAIR	0.0625195	1.39255
HALLMARK_IL6_JAK_STAT3_SIGNALING	0.142635	1.39199
HALLMARK_BILE_ACID_METABOLISM	0.159646	1.35487
HALLMARK_TGF_BETA_SIGNALING	0.226378	1.33833
HALLMARK_COAGULATION	0.281972	1.20998
HALLMARK_APICAL_SURFACE	0.40625	1.19875
HALLMARK_APICAL_JUNCTION	0.319444	1.16165
HALLMARK_REACTIVE_OXYGEN_SPECIES_PATHWAY	0.650988	1.06401
HALLMARK_ESTROGEN_RESPONSE_EARLY	0.562622	1.04932
HALLMARK_COMPLEMENT	0.647019	1.03112
HALLMARK_UNFOLDED_PROTEIN_RESPONSE	0.655136	1.00887
HALLMARK_HEDGEHOG_SIGNALING	0.713012	0.970434
HALLMARK_INTERFERON_GAMMA_RESPONSE	0.828151	0.94026
HALLMARK_UV_RESPONSE_DN	1	0.8455
HALLMARK_GLYCOLYSIS	1	0.829035
HALLMARK_MYC_TARGETS_V1	1	0.770153
HALLMARK_ANDROGEN_RESPONSE	1	0.758776
HALLMARK_WNT_BETA_CATENIN_SIGNALING	1	0.610914
HALLMARK_MYC_TARGETS_V2	1	-0.395179
HALLMARK_PROTEIN_SECRETION	1	-0.449756
HALLMARK_MTORC1_SIGNALING	1	-0.569781
HALLMARK_HEME_METABOLISM	1	-0.678263
HALLMARK_CHOLESTEROL_HOMEOSTASIS	1	-0.732443
HALLMARK_PI3K_AKT_MTOR_SIGNALING	1	-0.752317
HALLMARK_ADIPOGENESIS	1	-0.760926
HALLMARK_INTERFERON_ALPHA_RESPONSE	1	-0.822239
HALLMARK_ESTROGEN_RESPONSE_LATE	0.713012	-0.964107
HALLMARK_MITOTIC_SPINDLE	0.713012	-0.991941
HALLMARK_NOTCH_SIGNALING	0.71266	-0.99388
HALLMARK_XENOBIOTIC_METABOLISM	0.65404	-1.02627
HALLMARK_MYOGENESIS	0.481	-1.10965
HALLMARK_SPERMATOGENESIS	0.481	-1.12107
HALLMARK_FATTY_ACID_METABOLISM	0.255411	-1.22599
HALLMARK_KRAS_SIGNALING_DN	0.244555	-1.28128
HALLMARK_ANGIOGENESIS	0.226378	-1.4349
HALLMARK_PANCREAS_BETA_CELLS	0.226378	-1.47452
HALLMARK_E2F_TARGETS	0.0334225	-1.48829
HALLMARK_G2M_CHECKPOINT	0.0323206	-1.54207

## Sheet: End Combination_vs_Day3 Combin
pathway	padj	NES
HALLMARK_TNFA_SIGNALING_VIA_NFKB	0.0133262	2.80516
HALLMARK_IL6_JAK_STAT3_SIGNALING	0.0133262	2.48038
HALLMARK_INFLAMMATORY_RESPONSE	0.0133262	2.24664
HALLMARK_IL2_STAT5_SIGNALING	0.0133262	2.24152
HALLMARK_COMPLEMENT	0.0133262	1.99575
HALLMARK_HYPOXIA	0.0133262	1.88102
HALLMARK_KRAS_SIGNALING_UP	0.0133262	1.87482
HALLMARK_EPITHELIAL_MESENCHYMAL_TRANSITION	0.0133262	1.84416
HALLMARK_TGF_BETA_SIGNALING	0.0133262	1.84266
HALLMARK_ALLOGRAFT_REJECTION	0.0133262	1.77863
HALLMARK_P53_PATHWAY	0.0133262	1.69487
HALLMARK_INTERFERON_GAMMA_RESPONSE	0.0133262	1.61665
HALLMARK_APOPTOSIS	0.020008	1.54084
HALLMARK_UV_RESPONSE_UP	0.020008	1.52446
HALLMARK_ANGIOGENESIS	0.109181	1.50937
HALLMARK_REACTIVE_OXYGEN_SPECIES_PATHWAY	0.0703829	1.50495
HALLMARK_APICAL_JUNCTION	0.0353357	1.39236
HALLMARK_MYOGENESIS	0.0703829	1.34613
HALLMARK_OXIDATIVE_PHOSPHORYLATION	0.0591416	1.33348
HALLMARK_DNA_REPAIR	0.191358	1.23419
HALLMARK_PI3K_AKT_MTOR_SIGNALING	0.270453	1.2084
HALLMARK_ADIPOGENESIS	0.321543	1.13907
HALLMARK_UV_RESPONSE_DN	0.321543	1.13714
HALLMARK_FATTY_ACID_METABOLISM	0.321543	1.13264
HALLMARK_HEME_METABOLISM	0.332761	1.11828
HALLMARK_APICAL_SURFACE	0.469722	1.07366
HALLMARK_GLYCOLYSIS	0.599509	1.01142
HALLMARK_XENOBIOTIC_METABOLISM	0.604801	0.993707
HALLMARK_INTERFERON_ALPHA_RESPONSE	0.710227	0.953987
HALLMARK_UNFOLDED_PROTEIN_RESPONSE	1	0.738957
HALLMARK_MTORC1_SIGNALING	1	0.711286
HALLMARK_MITOTIC_SPINDLE	1	0.659032
HALLMARK_MYC_TARGETS_V2	1	0.514595
HALLMARK_PROTEIN_SECRETION	1	0.419979
HALLMARK_MYC_TARGETS_V1	1	-0.406199
HALLMARK_WNT_BETA_CATENIN_SIGNALING	1	-0.668768
HALLMARK_CHOLESTEROL_HOMEOSTASIS	1	-0.674921
HALLMARK_HEDGEHOG_SIGNALING	0.988113	-0.759116
HALLMARK_PEROXISOME	0.988113	-0.79262
HALLMARK_ANDROGEN_RESPONSE	0.925425	-0.860695
HALLMARK_PANCREAS_BETA_CELLS	0.432364	-1.13105
HALLMARK_COAGULATION	0.328166	-1.13395
HALLMARK_ESTROGEN_RESPONSE_EARLY	0.184039	-1.23813
HALLMARK_NOTCH_SIGNALING	0.205592	-1.34445
HALLMARK_G2M_CHECKPOINT	0.0549948	-1.38862
HALLMARK_ESTROGEN_RESPONSE_LATE	0.0292804	-1.44228
HALLMARK_BILE_ACID_METABOLISM	0.0250627	-1.60403
HALLMARK_SPERMATOGENESIS	0.015361	-1.66975
HALLMARK_E2F_TARGETS	0.0133262	-1.68202
HALLMARK_KRAS_SIGNALING_DN	0.0133262	-2.18229
